# Supplementary material for: Unveiling Specificity, Redundancy, and Promiscuity of Five Saccharomyces cerevisiae Mitochondrial Carriers
Source: Int J Mol Sci. 2026 Jan 31;27(3):1450. doi: 10.3390/ijms27031450 (PMC12897880; doi:10.3390/ijms27031450)
Supplement: Supplementary file 1 [file ijms-27-01450-s001.zip]

Archive with 1 entries (1 files):
- ijms-4113875-supplementary.pdf
